# Supplementary material for: Cell adhesion molecule KIRREL1 is a feedback regulator of Hippo signaling recruiting SAV1 to cell-cell contact sites
Source: Nat Commun. 2022 Feb 17;13:930. doi: 10.1038/s41467-022-28567-3 (PMC8854406; doi:10.1038/s41467-022-28567-3)
Supplement: Supplementary file 4 — Source Data [file 41467_2022_28567_MOESM4_ESM.xlsx]

## Sheet: Fig 1
Fig 1.d
CTGF/GUSB				CYR61/GUSB				ANKRD1/GUSB
Control gRNA	KIRREL1 gRNA1	KIRREL1 gRNA2		Control gRNA	KIRREL1 gRNA1	KIRREL1 gRNA2		Control gRNA	KIRREL1 gRNA1	KIRREL1 gRNA2
1.0738	2.21874	2.10576		1.00529	1.25519	1.16067		0.977415	2.22217	2.19931
1.00353	2.23169	2.05641		0.990152	1.21034	1.23196		1.00366	2.05449	2.17059
1.00022	2.13955	2.03096		0.980146	1.20717	1.22254		1.05323	2.1925	1.97701
0.927794	2.09773	1.97576		1.02499	1.27709	1.21526		0.967854	2.19384	2.26905
Fig 1.e
Fig 1.g
CTGF/GUSB				CYR61/GUSB				ANKRD1/GUSB				KIRREL1/GUSB
Control shRNA	KIRREL1 shRNA1	KIRREL1 shRNA2		Control shRNA	KIRREL1 shRNA1	KIRREL1 shRNA2		Control shRNA	KIRREL1 shRNA1	KIRREL1 shRNA2		Control shRNA	KIRREL1 shRNA1	KIRREL1 shRNA2
1.04954	2.31421	1.90472		0.984522	2.04753	1.41326		1.00057	3.45515	2.58318		0.890055	0.0474831	0.32136
0.999144	2.31387	1.85707		0.998448	2.04314	1.42842		1	3.10341	2.6119		1.04452	0.049837	0.326227
0.995375	2.18559	1.81681		1.01686	2.11106	1.41786		1.00005	3.21286	2.62484		1.02576	0.0473321	0.318996
0.958046	2.14376	1.81514		1.00043	2.18409	1.39374		0.999389	3.13392	2.50344		1.04863	0.0458555	0.318912

## Sheet: Fig 2
Fig 2.a					Fig 2.b				Fig 2.c										Fig 2.e
									CTGF/GUSB			CYR61/GUSB			ANKRD1/GUSB				Vector	WT	∆ICD
									Vector	KIRREL1		Vector	KIRREL1		Vector	KIRREL1			0.3989	0.187508	0.395561
									0.957958	0.690233		0.995019	0.865068		1.0298	0.662768			0.415789	0.187593	0.427682
									1.01724	0.708794		1.01484	0.879442		0.973014	0.635684			0.41085	0.214504	0.43341
									1.01365	0.657395		0.981218	0.855794		1.00766	0.635282			0.435084	0.195849	0.461495
									1.01237	0.679469		1.00926	0.887303		0.990415	0.634966

## Sheet: Fig 3
Fig 3.a						Fig 3.b				Fig 3.d							Fig 3.e										Fig 3.f					Fig 3.g							Fig 3.i
																																Vector	WT	∆ ICD	ICD ∆1	ICD ∆3
																																0.676783	0.296996	0.581929	0.276301	0.71749
																																0.670917	0.29435	0.522522	0.296291	0.676947
																																0.721054	0.304818	0.555592	0.312	0.718594
																																0.634804	0.30313	0.554645	0.280583	0.765382

## Sheet: Fig 4
Fig 4.b
CTGF/GUSB					CYR61/GUSB
Control	SAV1 gRNA	KIRREL1 shRNA	KIRREL1 shRNA+ SAV1 gRNA		Control	SAV1 gRNA	KIRREL1 shRNA	KIRREL1 shRNA+ SAV1 gRNA
1.00811	1.50022	1.3407	1.61478		0.946043	1.3656	1.40342	1.50504
1.01598	1.50029	1.31783	1.48967		1.07733	1.4613	1.35328	1.43174
0.97635	1.38645	1.33199	1.58686		1	1.37364	1.30604	1.44506
1	1.39043	1.32267	1.52643		0.981165	1.35895	1.32695	1.41822
Fig 4.e
KIRREL1/GAPDH			LATS2/GAPDH			NF2/GAPDH
Vector	YAP S5A		Vector	YAP S5A		Vector	YAP S5A
1.01668	2.26836		1.01126	3.21974		1.02663	1.97052
0.993987	2.09321		0.987741	3.39828		1.02202	1.94834
0.983186	2.30693		0.985997	3.23095		0.970513	2.02111
1.00647	2.24321		1.01536	3.27269		0.982025	1.92107
Fig 4.f
KIRREL1/GUSB				CTGF/GUSB				CYR61/GUSB				ANKRD1/GUSB
High	Medium	Low		High	Medium	Low		High	Medium	Low		High	Medium	Low
0.988227	1.21497	1.94151		1.09706	1.75936	3.68188		1.06144	1.72508	3.65794		1.02652	2.09571	5.23562
0.961441	1.32212	2.00247		0.789482	2.03606	3.86842		0.857133	1.69073	3.81437		1.01736	2.18938	5.68992
1.04059	1.40069	1.87568		1.24268	1.96139	3.87817		1.03126	1.8077	3.72291		0.901122	2.20951	5.69953
1.01145	1.28031	1.9741		0.929113	2.02865	3.89273		1.06583	1.67967	3.85682		1.06261	2.17487	5.70125

## Sheet: Fig 5
Fig 5e
	NCI H2030				IGR-39				GAMG				DAOY
CTGF/GUSB				CTGF/GUSB				CTGF/GUSB				CTGF/GUSB
Control sgRNA	KIRREL1 gRNA1	KIRREL1 gRNA2		Control sgRNA	KIRREL1 gRNA1	KIRREL1 gRNA2		Control sgRNA	KIRREL1 gRNA1	KIRREL1 gRNA2		Control sgRNA	KIRREL1 gRNA1	KIRREL1 gRNA2
1.00733	1.42504	1.82215		0.921105	1.91999	1.59045		0.953419	2.07625	2.86415		0.97944	2.38468	2.89887
0.998967	1.40032	1.8549		1.04718	1.95288	1.66045		0.977076	2.11629	2.94712		0.974532	2.49482	2.84143
1.00872	1.35002	1.77962		1.03344	1.96081	1.65804		1.05253	2.10722	2.98765		1.02991	2.53044	2.94088
0.985166	1.32751	1.7865		1.00319	1.99064	1.68688		1.01988	2.17567	3.0237		1.01724	2.42059	3.00488
CYR61/GUSB				CYR61/GUSB				CYR61/GUSB				CYR61/GUSB
Control sgRNA	KIRREL1 gRNA1	KIRREL1 gRNA2		Control sgRNA	KIRREL1 gRNA1	KIRREL1 gRNA2		Control sgRNA	KIRREL1 gRNA1	KIRREL1 gRNA2		Control sgRNA	KIRREL1 gRNA1	KIRREL1 gRNA2
0.969808	1.44802	1.84302		0.970726	1.92411	1.65133		0.990295	3.44024	4.79583		1.00495	2.03974	2.52023
0.976199	1.45658	1.81412		0.99059	2.01935	1.67556		0.967531	3.8479	4.73295		0.996889	2.13408	2.5579
1.01976	1.46977	1.82959		1.04993	2.03074	1.73238		1.02079	3.70753	4.45985		1.00313	2.07921	2.49158
1.03581	1.41783	1.77059		0.990487	2.04261	1.65797		1.02243	3.72459	4.73818		0.995065	2.13186	2.53556
ANKRD1/GUSB				ANKRD1/GUSB				ANKRD1/GUSB				ANKRD1/GUSB
Control sgRNA	KIRREL1 gRNA1	KIRREL1 gRNA2		Control sgRNA	KIRREL1 gRNA1	KIRREL1 gRNA2		Control sgRNA	KIRREL1 gRNA1	KIRREL1 gRNA2		Control sgRNA	KIRREL1 gRNA1	KIRREL1 gRNA2
0.992903	1.58287	2.2455		0.917719	4.31331	4.41686		1.01167	3.3637	5.90284		0.992989	3.03093	3.33845
0.997572	1.59971	2.21014		1.11353	4.77368	4.48699		0.898368	3.42708	5.96762		1.02516	2.9875	3.33089
1.05278	1.59244	2.29674		1.08964	4.89329	4.38479		1.05992	3.61165	5.7452		0.992137	2.97152	3.22583
0.958987	1.61853	2.17436		0.898063	4.53531	4.2538		1.03808	3.40077	6.12036		0.990129	2.98511	3.3009
Fig 5f
	NCI H2030										IGR-39										GAMG										Daoy
Days	Control gRNA			KIRREL1 gRNA1			KIRREL1 gRNA2				Control gRNA			KIRREL1 gRNA1			KIRREL1 gRNA2				Control gRNA			KIRREL1 gRNA1			KIRREL1 gRNA2				Control gRNA			KIRREL1 gRNA1			KIRREL1 gRNA2
0	0.15	0.15	0.15	0.15	0.15	0.15	0.15	0.15	0.15		0.2	0.2	0.2	0.2	0.2	0.2	0.2	0.2	0.2		0.15	0.15	0.15	0.15	0.15	0.15	0.15	0.15	0.15		0.15	0.15	0.15	0.15	0.15	0.15	0.15	0.15	0.15
2	0.2	0.23	0.21	0.22	0.19	0.25	0.21	0.22	0.21		0.51	0.6	0.57	0.62	0.56	0.61	0.54	0.49	0.49		0.41	0.38	0.37	0.4	0.41	0.42	0.42	0.35	0.36		0.41	0.38	0.37	0.4	0.41	0.42	0.42	0.35	0.36
4	0.5	0.44	0.42	0.5	0.6	0.53	0.54	0.54	0.51		0.77	0.77	0.74	1.11	0.97	0.95	0.95	1.06	0.9		0.84	0.84	0.69	0.76	0.84	0.74	0.82	0.78	0.81		0.84	0.84	0.69	0.76	0.84	0.74	0.82	0.78	0.81
6	0.67	0.68	0.69	0.87	0.88	0.83	0.91	0.95	0.87		1.25	1.23	1.24	1.82	1.81	1.84	1.8	1.71	1.68		1.49	1.46	1.43	1.54	1.56	1.55	1.58	1.58	1.78		1.49	1.46	1.43	1.54	1.56	1.55	1.58	1.58	1.78
8	0.92	0.82	0.88	1.24	1.1	1.17	1.3	1.25	1.17		1.5	1.32	1.32	2.49	2.45	2.32	2.76	2.71	2.52		2.17	2.12	2.21	2.52	2.59	2.55	2.27	2.31	2.36		2.17	2.12	2.21	2.52	2.59	2.55	2.27	2.31	2.36
Statistics
		Mean Diff.	95.00% CI of diff.	Below threshold?	Summary	Adjusted P Value						Mean Diff.	95.00% CI of diff.	Below threshold?	Summary	Adjusted P Value						Mean Diff.	95.00% CI of diff.	Below threshold?	Summary	Adjusted P Value						Mean Diff.	95.00% CI of diff.	Below threshold?	Summary	Adjusted P Value
	Day 0										Day 0										Day 0										Day 0
	Control vs. gRNA1	0	-0.06914 to 0.06914	No	ns	>0.9999					Control vs. gRNA1	0	-0.1174 to 0.1174	No	ns	>0.9999					Control vs. gRNA1	0	-0.06914 to 0.06914	No	ns	>0.9999					Control vs. gRNA1	0	-0.08946 to 0.08946	No	ns	>0.9999
	Control vs. gRNA2	0	-0.06914 to 0.06914	No	ns	>0.9999					Control vs. gRNA2	0	-0.1174 to 0.1174	No	ns	>0.9999					Control vs. gRNA2	0	-0.06914 to 0.06914	No	ns	>0.9999					Control vs. gRNA2	0	-0.08946 to 0.08946	No	ns	>0.9999
	Day 2										Day 2										Day 2										Day 2
	Control vs. gRNA1	-0.006667	-0.07580 to 0.06247	No	ns	0.964					Control vs. gRNA1	-0.03667	-0.1540 to 0.08069	No	ns	0.6925					Control vs. gRNA1	-0.006667	-0.07580 to 0.06247	No	ns	0.964					Control vs. gRNA1	-0.02667	-0.1161 to 0.06280	No	ns	0.7148
	Control vs. gRNA2	0	-0.06914 to 0.06914	No	ns	>0.9999					Control vs. gRNA2	0.05333	-0.06403 to 0.1707	No	ns	0.4756					Control vs. gRNA2	0	-0.06914 to 0.06914	No	ns	>0.9999					Control vs. gRNA2	-0.05667	-0.1461 to 0.03280	No	ns	0.2575
	Day 4										Day 4										Day 4										Day 4
	Control vs. gRNA1	-0.09	-0.1591 to -0.02086	Yes	**	0.0097					Control vs. gRNA1	-0.25	-0.3674 to -0.1326	Yes	****	<0.0001					Control vs. gRNA1	-0.09	-0.1591 to -0.02086	Yes	**	0.0097					Control vs. gRNA1	-0.08333	-0.1728 to 0.006131	No	ns	0.0702
	Control vs. gRNA2	-0.07667	-0.1458 to -0.007530	Yes	*	0.0284					Control vs. gRNA2	-0.21	-0.3274 to -0.09264	Yes	***	0.0005					Control vs. gRNA2	-0.07667	-0.1458 to -0.007530	Yes	*	0.0284					Control vs. gRNA2	-0.1033	-0.1928 to -0.01387	Yes	*	0.0221
	Day 6										Day 6										Day 6										Day 6
	Control vs. gRNA1	-0.18	-0.2491 to -0.1109	Yes	****	<0.0001					Control vs. gRNA1	-0.5833	-0.7007 to -0.4660	Yes	****	<0.0001					Control vs. gRNA1	-0.18	-0.2491 to -0.1109	Yes	****	<0.0001					Control vs. gRNA1	-0.1733	-0.2628 to -0.08387	Yes	***	0.0002
	Control vs. gRNA2	-0.23	-0.2991 to -0.1609	Yes	****	<0.0001					Control vs. gRNA2	-0.49	-0.6074 to -0.3726	Yes	****	<0.0001					Control vs. gRNA2	-0.23	-0.2991 to -0.1609	Yes	****	<0.0001					Control vs. gRNA2	-0.2667	-0.3561 to -0.1772	Yes	****	<0.0001
	Day 8										Day 8										Day 8										Day 8
	Control vs. gRNA1	-0.2967	-0.3658 to -0.2275	Yes	****	<0.0001					Control vs. gRNA1	-1.04	-1.157 to -0.9226	Yes	****	<0.0001					Control gRNA vs. KIRREL1 gRNA1	-0.2967	-0.3658 to -0.2275	Yes	****	<0.0001					Control vs. gRNA1	-0.32	-0.4095 to -0.2305	Yes	****	<0.0001
	Control vs. gRNA2	-0.3667	-0.4358 to -0.2975	Yes	****	<0.0001					Control vs. gRNA2	-1.283	-1.401 to -1.166	Yes	****	<0.0001					Control vs. gRNA1	-0.3667	-0.4358 to -0.2975	Yes	****	<0.0001					Control vs. gRNA2	-0.2133	-0.3028 to -0.1239	Yes	****	<0.0001

## Sheet: S1
Fig S.1d							Fig S.1e
KIRREL1/GUSB
Control sgRNA	KIRREL1 gRNA1	KIRREL1 gRNA2
0.949615	0.625827	0.648048
1.00038	0.677207	0.625375
1.00118	0.698824	0.616074
1.05142	0.70594	0.613043

## Sheet: S2
Fig S.2a							Fig S.2b							Fig S.2c
								- YAP			+ YAP
								Vector	WT		Vector	WT
								0.176288	0.121233		0.676783	0.296996
								0.193868	0.120762		0.670917	0.29435
								0.188368	0.126747		0.721054	0.304818
								0.192019	0.128249		0.634804	0.30313

## Sheet: S3
Fig S3.b						Fig S3.c															Fig S3d
Vector	WT	Δ ICD	ICD Δ 1	ICD Δ 3		CTGF/GUSB					CYR61/GUSB					ANKRD1/GUSB
0.735168	0.311248	0.673653	0.276056	0.681156		Vector	WT	ICD Δ 1	ICD Δ 3		Vector	WT	ICD Δ 1	ICD Δ 3		Vector	WT	ICD Δ 1	ICD Δ 3
0.800371	0.357131	0.801993	0.391072	0.845088		1.01194	0.526759	0.453416	1.05582		1.18248	0.67204	0.567802	1.08388		0.963862	0.552456	0.316205	1.23579
0.875769	0.178429	0.878842	0.403696	0.822397		0.992828	0.542084	0.460477	1.08642		0.994546	0.650703	0.569105	1.06742		1.01421	0.553425	0.334317	1.2453
0.7275	0.337074	0.892213	0.469868	0.968267		0.996969	0.507364	0.460967	1.06444		1.14595	0.65822	0.566329	1.14418		1.0258	0.540012	0.356592	1.27272
0.827413	0.32006	0.931268	0.352733	0.846755		0.998364	0.545224	0.452596	1.05512		0.742023	0.648315	0.545067	1.0573		0.997227	0.524134	0.319638	1.30797

## Sheet: S4
Fig S4.a				Fig S4.b					Fig S4.d									Fig S4.e
				KIRREL1/GUSB					KIRREL1/GUSB			LATS2/GAPDH			NF2/GAPDH			KIRREL1/GUSB
				Control	SAV1 gRNA	KIRREL1 shRNA	KIRREL1 shRNA+ SAV1 gRNA		Vector	YAP S5A		Vector	YAP S5A		Vector	YAP S5A		Control gRNA	YAP/TAZ gRNA1
				1.03674	1.11301	0.172071	0.178129		0.953611	2.28536		0.968555	5.29778		0.998754	2.95729		0.927563	0.727022
				1.0278	1.2565	0.171039	0.200922		1.02179	2.3255		0.989244	5.07838		0.997634	3.22176		1.01531	0.695717
				0.915007	1.15762	0.162096	0.183195		0.955759	2.47389		0.995281	5.10399		0.997982	3.10318		1.01459	0.729154
				1.02564	1.12285	0.221968	0.197375		1.07379	2.35385		1.04864	4.85048		1.00565	3.14698		1.04656	0.689434

## Sheet: S5
Fig S5.f
